# Supplementary material for: Textural, Color and Sensory Features of Spelt Wholegrain Snack Enriched with Betaine
Source: Foods. 2022 Feb 6;11(3):475. doi: 10.3390/foods11030475 (PMC8834531; doi:10.3390/foods11030475)
Supplement: Supplementary file 1 [file foods-11-00475-s001.zip]

Archive with 1 entries (1 files):
- foods-1558485-supplementary.pdf
